# Supplementary material for: Ammonia-Assimilating Bacteria Promote Wheat (Triticum aestivum) Growth and Nitrogen Utilization
Source: Microorganisms. 2024 Dec 30;13(1):43. doi: 10.3390/microorganisms13010043 (PMC11767723; doi:10.3390/microorganisms13010043)
Supplement: Supplementary file 1 [file microorganisms-13-00043-s001.zip]

Archive with 1 entries (1 files):
- microorganisms-3387622-supplementary.pdf
